# Supplementary material for: Zoothamnium mariella sp. nov., a marine, colonial ciliate with an atypcial growth pattern, and its ectosymbiont Candidatus Fusimicrobium zoothamnicola gen. nov., sp. nov
Source: PLoS One. 2024 Apr 1;19(4):e0300758. doi: 10.1371/journal.pone.0300758 (PMC10984469; doi:10.1371/journal.pone.0300758)
Supplement: S1 Table — (XLSX) [file pone.0300758.s003.xlsx]

## Sheet: Tabelle1
S1 Table. Measurements taken from micrographs of living Zoothamnium mariella sp. nov. colonies.
	Colony 1	Colony 2	Colony 3	Colony 4	Colony 5	Colony 6	Colony 7
colony length (mm):	1	0.8	0.7	0.72	0.76	0.8	1
part of colony with branches and spasmoneme (mm):	0.5	0.4	0.35	0.36	0.38	0.4	0.5
part of colony without branches but with spasmoneme (mm):	0.4	0.32	0.28	0.29	0.3	0.32	0.4
part of colony without branches and spasmoneme (mm):	0.1	0.08	0.07	0.07	0.08	0.08	0.1
distance between most basal and second branch (µm):	30	20	20	20	15	20	28
distance between second and third branch (µm):	30	30	40	31	30	30	28
distance between third and fourth branch (µm):	15	20	35	15	15	15	20
distance between fourth and fifth branch (µm):	43	40	40	50	40	40	45
distance between fifth and sixth branch (µm):	70	40	60	31	45	50	65
distance between sixth and seventh branch (µm):	common origin	60	70	40	45	common origin	common origin
distance between seventh and eighth branch (µm):	-	common origin	common origin	common origin	common origin	-	-
stalk diameter at basal end (µm):	15	15	15	15	15	15	15
stalk diameter at location of most basal branch (µm):	18	18	18	18	18	18	18
stalk diameter where top branch originated (µm):	15	15	15	15	15	15	15
length most basal branch (mm):	0.37	0.3	0.29	0.32	0.29	0.32	0.35
length second branch (mm):	0.4	0.31	0.4	0.32	0.24	0.32	0.38
length third branch (mm):	0.43	0.32	0.39	0.29	0.29	0.29	0.4
length fourth branch (mm):	0.4	0.3	0.28	0.35	0.32	0.29	0.43
length fifth branch (mm):	0.43	0.25	0.26	0.29	0.26	0.33	0.42
length sixth branch (mm)	0.29	0.25	0.24	0.24	0.19	0.21	0.3
length seventh branch (mm)	0.29	0.2	0.18	0.21	0.19	0.21	0.29
length eighth branch (mm):	-	0.18	0.29	0.19	0.19	-	-
diameter most basal branch (µm)	9	9	9	9.5	9.5	10	9.5
diameter second branch (µm)	9	9	9.5	9	9	9.5	9.5
diameter third branch (µm)	9.5	9.5	9.5	9	10	10	9
diameter fourth branch (µm)	10	9.5	10	9.5	9	9.5	10
diameter fifth branch (µm)	9	10	9.5	10	9.5	9	10
diameter sixth branch (µm)	10	9.5	9	10	9	9	9
diameter seventh branch (µm)	9.5	10	9.5	9	9.5	10	9
diameter eighth branch (µm)	-	9	9	9	10	-	-
spasmoneme diameter inside basal end of stalk (µm)	10	10	10	10	10	10	10
spasmoneme diameter inside stalk at location of most basal branch (µm)	7	7	7	7	7	7	7
spasmoneme diameter inside stalk where top branch originated (µm)	7	7	7	7	7	7	7
spasmoneme diameter inside most basal branch (µm)	4.5	4	4.5	3.5	5	4.5	4
spasmoneme diameter inside second branch (µm)	4.5	4	4	4.5	4	4.5	4
spasmoneme diameter inside third branch (µm)	4	3.5	4	4	4.5	3.5	4.5
spasmoneme diameter inside fourth branch (µm)	5	4.5	4.5	5	5	3.5	3.5
spasmoneme diameter inside fifth branch (µm)	3.5	5	5	4.5	4.5	5	4
spasmoneme diameter inside sixth branch (µm)	5	4.5	5	4	4	4	4
spasmoneme diameter inside seventh branch (µm)	3	4	4.5	4	3.5	4	3.5
spasmoneme diameter inside eighth branch (µm)	-	3.5	4	4	3.5	-	-
distances between zooids on branches (µm; n = 20)	25	23	28	28	29	28	29
	25	23	28	30	30	23	25
	23	25	25	23	25	23	25
	25	25	23	28	28	29	29
	28	25	28	29	23	30	30
	25	28	23	25	28	28	30
	28	30	25	25	28	29	28
	25	28	25	29.5	23	25	23
	23	23	29.5	25	25	23	25
	29	23	29	29.5	30	25	23
	25	25	29	30	25	28	30
	29.5	28	28	28	29	29.5	28
	28	29	23	23	29.5	23	29.5
	28	29.5	29.5	23	23	25	23
	30	28	30	29.5	29	23	28
	25	23	29.5	25	28	30	29
	29.5	29	28	28	28	28	25
	25	30	28	25	25	23	30
	28	25	28.5	28	29	28	28
	25	28	23	30	25	29.5	28.5
