# Supplementary material for: Zoothamnium mariella sp. nov., a marine, colonial ciliate with an atypcial growth pattern, and its ectosymbiont Candidatus Fusimicrobium zoothamnicola gen. nov., sp. nov
Source: PLoS One. 2024 Apr 1;19(4):e0300758. doi: 10.1371/journal.pone.0300758 (PMC10984469; doi:10.1371/journal.pone.0300758)
Supplement: S2 Table — (XLSX) [file pone.0300758.s004.xlsx]

## Sheet: Tabelle1
S2 Table. Morphometric characterization of Zoothamnium mariella sp. nov. zooids based on micrographs of living specimens.
	length (µm)	oral width (µm)	aboral width (µm)	core width (µm)	width of striae (µm)
microzooids in expanded state (n = 20)	26	28	9	-	1.15
	22	27	6	-	1
	23	29	6	-	1.05
	22	30	6	-	1.05
	25	29	7	-	1.1
	22	29	6	-	1
	23	29.5	7	-	1
	21	25	5	-	1
	25	29.5	5	-	1.1
	28	28	7	-	1.2
	21	29	7	-	1
	20	25	7	-	1
	25	28	7	-	1.1
	23	28	6	-	1.05
	21	25	5.5	-	1
	22	29.5	5	-	1
	25	29.5	6.5	-	1.15
	29	30	7	-	1.2
	28	29	8	-	1.2
	25	28.5	6	-	1.15
terminal branch zooids in expanded state (n = 20)	30	28	7	-	-
	30	28	7	-	-
	29	29.5	6	-	-
	28	25	8	-	-
	34	30	9	-	-
	32	29	8	-	-
	25	29	8	-	-
	30	28.5	6	-	-
	21	28	7	-	-
	30	31	6	-	-
	21	25	6	-	-
	32	29.5	7	-	-
	34	29.5	5	-	-
	29	29.5	6	-	-
	31	28.5	8	-	-
	29	29	6	-	-
	28	29.5	5	-	-
	25	28	6	-	-
	30	28.5	7	-	-
	36	29.5	6	-	-
	31	30	8	-	-
terminal branch zooids in dividing state (n = 4)	-	-	-	30	-
	-	-	-	41	-
	-	-	-	31	-
	-	-	-	35	-
macrozooids (n = 20)	-	-	-	120	3.33
	-	-	-	59	1.33
	-	-	-	121	3.33
	-	-	-	63	1.33
	-	-	-	59	1.33
	-	-	-	89	1.65
	-	-	-	59	1.33
	-	-	-	65	1.5
	-	-	-	62	1.5
	-	-	-	55	1.33
	-	-	-	52	1.33
	-	-	-	83	1.66
	-	-	-	59	1.33
	-	-	-	48	0.9
	-	-	-	110	2.66
	-	-	-	85	1.65
	-	-	-	99	2
	-	-	-	60	1.33
	-	-	-	61	1.33
	-	-	-	59	1.33
