# Supplementary material for: Zoothamnium mariella sp. nov., a marine, colonial ciliate with an atypcial growth pattern, and its ectosymbiont Candidatus Fusimicrobium zoothamnicola gen. nov., sp. nov
Source: PLoS One. 2024 Apr 1;19(4):e0300758. doi: 10.1371/journal.pone.0300758 (PMC10984469; doi:10.1371/journal.pone.0300758)
Supplement: S3 Table — (XLSX) [file pone.0300758.s005.xlsx]

## Sheet: Tabelle1
S3 Table. Morphometric characterization of Candidatus Fusimicrobium zoothamnicola based on SEM-micrographs.
	length (µm)	width (µm)
bacterial cells (n = 20)	2.5	0.5
	1.7	0.3
	2.8	0.3
	2.5	0.3
	2.2	0.5
	1.8	0.3
	3	0.3
	3	0.3
	1.7	0.4
	4.2	0.5
	2.5	0.5
	1.5	0.3
	2.5	0.3
	2.2	0.3
	3	0.25
	2.8	0.3
	1.7	0.5
	2.7	0.3
	2.2	0.25
	2.2	0.3
dividing bacterial cells (n = 14)	2.9	-
	2.3	-
	2.5	-
	2.3	-
	2.6	-
	2.6	-
	2.5	-
	2.5	-
	2.5	-
	2.8	-
	2.5	-
	2.8	-
	2.7	-
	2.7	-
